# Supplementary material for: The Effect of Geometrical Overlap between Giant Magnetoresistance Sensor and Magnetic Flux Concentrators: A Novel Comb-Shaped Sensor for Improved Sensitivity
Source: Sensors (Basel). 2022 Dec 1;22(23):9385. doi: 10.3390/s22239385 (PMC9740504; doi:10.3390/s22239385)
Supplement: Supplementary file 1 [file sensors-22-09385-s001.zip]

Archive with 1 entries (1 files):
- sensors-2043889-supplementary.pdf
